# Supplementary material for: eHealth in Geriatric Rehabilitation: Systematic Review of Effectiveness, Feasibility, and Usability
Source: J Med Internet Res. 2021 Aug 19;23(8):e24015. doi: 10.2196/24015 (PMC8414304; doi:10.2196/24015)
Supplement: Multimedia Appendix 3 [file jmir_v23i8e24015_app3.xlsx]

## Sheet: IG vs CG
Authors	Year	Country	Goal study	Setting	Design	Diagnose	Age (SD)	N	Female %	CG -differences	Intervention	Goal intervention	Usage	CG intervention	Primary outcome measures, data point, statistical method	Primary outcome results	P	Secondary outcome measures, data point, statistical method	Secondary outcome results	P2	ICF-domains
Vanoglio, F., Bernocchi, P., Mule, C., Garofali, F., Mora, C., Taveggia, G., Scalvini, S. and Luisa, A.	2017	Italy	Feasibility, efficacy of robotics hand rehab improving arm function	Hospital, rehab unit	RCT	Stroke	72 (12)	30	0.53	no group differences	Robotics	Improve arm function abilities	40 min/session. 5 days/week. 6 weeks total.	Equal dose. Affected hand moved by physiotherapist	Feasibility (n completed, adverse events, difficulty by VAS) 30 days	Simple to use from day 4. No adverse events VAS: 5.13±1.6 vs. 1.16 ±0.26 in last 27 days	n/a n/m	MI, NHPT,Grip test, Pinch test, Quick-DASH, costs 30d. IG vs CG Changes from baseline (95% CI)	MI 23.0 (13.6, 32.4) vs 5.2 (−0.4, 10.7) NHPT 0.16 (0.09, 0.25) vs 0.02 (−0.02, 0.07) Grip 0.27 (0.13, 0.41) vs 0.03 (−0.005, 0.07) Pinch 0.07 (0.03, 0.1) vs 0.02 (−0.001, 0.04) Quick-DASH: −15.7 (−25.7, −5.8) vs −0.43 (−4.5, 3.6) Costs: € 147.60/patient vs. € 480/patient.	0.002 0.009 0.003 0.038 0.0048	Body functions (3), activities (1), costs (1)
Cannell, J., Jovic, E., Rathjen, A., Lane, K., Tyson, A.M., Callisaya, M.L., Smith, S.T., Ahuja, K.D. and Bird, M.L.	2017	Australia	Efficacy of motion capture-rehabilitation games on physical function	Hospital, rehab unit	RCT	Stroke	74 (10)	40	37.5%	Baseline FIM score between units (not groups)	Exergames, virtual reality	Improve standing-sitting balance, functional retraining, upper and lower limb strength, endurance.	1h/session 5 days a week. In addition to 1h/session therapy 5 times/week	Equal dose. Second session contained individualized prescription of repetitive exercise	Standing balance (FRT) 8w. IG vs CG Mean difference (95% CI)	0.77 (−3.0 to 4.6)	0.69	MMAS, BBT, SBT, LRT, TST, 10m TUG, 10 m of a 14-m walkway. 8w. IG vs CG Mean difference (95% CI)	MMAS: 0.0 (−0.7 to 0.6) BBT MA: −1.9 (6.7 to 2.9), BBT LA: −0.7 (−5.9 to 4.5) SBT: −0.1 (−0.5 to 0.2) LRT MA: 0.2 (−3.0 to 3.4) LRT LA: 0.7 (−2.8 to 4.1) TST MA: −0.7 (−5.9 to 4.5). TST LA: −0.1 (−1.9 to 3.1.7) TUG: 3.1 (−12.9 to 19.1) 10m velocity comfortable: −0.01 (−0.03 to 0.2) 10m velocity fast −0.02 (−0.4 to 0.3)	0.69 0.44 0.91 0.90 0.80 0.71 0.92 0.91	Activities (9)
Hesse, S., Hess, A., Werner, C.C., Kabbert, N. and Buschfort, R.	2014	Germany	Effectiveness + efficiency of RAGT vs IAT to restore motor function	Hospital, rehab unit	RCT	Stroke	70 (16)	50	0.44	no group differences	Robotics	Improve motor function arm	30 min/day for 4 weeks. In addition to 30 min/day arm therapy	Equal dose. 2x 30 min/day arm therapy	Reflexes and motor task (FM -arm Score). IG vs CG on 4w and 3m Mean difference	4w: 11.1±10.6 vs 14.6±11.2 3m: 16.8±16.0 vs 20.2±14.6	0.240 3.02	ARAT, BBT, MRC, ASG, BI. Costs intervention IG vs CG on 3m Mean difference	ARAT 13.4 (±17.0) vs 20.9 (±16.1) BBT 16.2 (±19.2) vs 18.3 (±23.4) MRC 11.3 (±10.1) vs 12.6 (±12.0) ASG 0.6 (±4.9) vs 0.6 (±5.4) BI 35.6 (±18.3) Cost 4.15€ vs 10.00€ per patient/session	0.044 0.235 0.403 0.695 0.135	Body functions (3), activities (3), external factors (1)
Iosa, M., Morone, G., Fusco, A., Castagnoli, M., Fusco, F.R., Pratesi, L. and Paolucci, S.	2015	Italy	Feasibility leap motion controller	Hospital, rehab unit	RCT	Stroke	71.5 (4.51)	4	0.5	n/m	Exergames, virtual reality	Increase time spent in training and active cognitively involvement	30 min/session. 3 sessions/week for 2 weeks. In addition to 5 days/week 40 min sessions of physiotherapy	n/m	Feasibility (PRPS, time, adverse events) Baseline vs 4w Median score	PRPS P1-P-3: 6. P4: 5 No adverse events		NHPT, Dynamometers, Abilhand Scale, SCULCS Baseline vs 4w Mean scores	NHPT: all improved Dynamometer: 2p increased Abilhand Scale: all improved SCULCS: 10 (all sessions)	0.181 0.006 0.028	Body functions (1), activities (3)
Schoone, M., Dusseldorp, E., van den Akker-van Marle, ME, Doornebosch, A.J., Bal, R., Meems, A., Oderwald, M.P. and van Balen, R.	2011	Netherlands	Effectiveness robotics on motor recovery	GR	RCT	Stroke	71.3 (8.2)	24	0.33	no group differences	Robotics	Enhance therapeutic treatment of upper limbs	10-30 min/session. 3 sessions/week during 6 week. In addition to individual exercises and group physical therapy.	individual exercises and group physical therapy. CG received less therapy time	motor recovery upper limb (ARAT-19, ARAT-15, FM). 6w. IG vs CG Difference (95% CI)	ARAT-19 −12.4 [−25.5, 0.8] ARAT-15 −8.3 [−17.6, 1.1] FM −5.8 [−20.3, 8.6]		EQ-5D, Stroke impact scale, GDS, cost-effectiveness 6w. IG vs CG Difference (95% CI)	EQ-5D 0.11 [−0.22, 0.44] Stroke impact scale −11.7 [−29.7, 6.3] GDS −0.5 [−4.6, 3.6]		Body functions (1), activities, participation (3), external factors (1)
Taveggia, G., Borboni, A., Mule, C., Villafane, J.H. and Negrini, S.	2016	Italy	Effectiveness electromechanical-assisted gait training vs conventional physical therapy	Hospital, rehab unit	RCT	Stroke	72 (6)	28	0.39	no group differences	Robotics	Improve functional gait	30 min/session, 5 days a week during 5 weeks (25 total) In addition to 60 min conventional.	Equal dose. 30 minutes activities targeted at improvement in walking.	Gait (TWT, 6MWT) w5 and w17. IG vs CG Mean difference (95% CI)	TWT w5: 0.19 (−0.31, 0.7). TWT w17:0.11 (−0.42, 0.63) 6MWT w5: 111.3 (− 78.2 to300.7) 6MWT w17: 81.2 (− 126.7 to 289.2)	n/a	Tinetti gait scale, FIM SF-36 PF w5 and w17. IG vs CG Mean difference (95% CI)	Tinetti gait scale w5: 2.8 (− 0.4, 0.4) w17: 3.2 (− 0.6, 7.0) FIM w5: 3.5 (−19.0, 26.0) w17: 10.8 (−14.1, 35.7) SF-36 PF w5: 7.8 (− 16.8 t, 32.5) w17: 17.5 (−5.9 t, 41.0)		Activities (4), participation (1)
Piqueras, M., Marco, E., Coll, M., Escalada, F., Ballester, A., Cinca, C., Belmonte, R. and Muniesa, J.M.	2013	Spain	Effectiveness interactive telerehabilitation	Ambulatory	RCT	Orthopaedic, total knee arthroplasty	73.3 (6.5)	142	72.4%	TUG IG 22.8s vs CG 18.9s (p = 0.023)	Video communication, health sensors	Improve motor lower limb	1h/sessions for 10 days. no additional therapy	Equal dose. 1h/sessions for 10 days.	Active knee extension and flexion (goniometer) 10d,3m IG vs CG Mean difference	10D: knee flexion 8.53 ±6.56 vs 7.71 ±6.89 10D: knee extension 0.2 ±2.8 vs 0.9 ±3.7 3m: knee flexion 18.16 ±9.71 vs 15.63 ±8.82 3m: knee extension 1.3 ±3.1 vs 0.8 ±3.3	0.298 0.045 0.193 0.478	MST, TUG, pain (VAS), WOMAC, quadricep strength, hamstring strength 10d,3m IG vs CG, Mean difference	MST, Womac 10d and 3m Pain 3m –2.30 (2.03) vs –1.79 (2.45) Hamstring strength 2.26 (3.30) vs 2.93 (3.33) TUG 3m –10.86 ±8.72 vs –7.00±6.31 quadricep strength 5.89 (5.17) vs 8.48 (4.96)	NS 0.284 0.349 0.020 0.018	Body functions (4), activities (1)
Pol, Margriet C ter Riet, Gerben van Hartingsveldt, Margo Kröse, Ben Buurman, Bianca M	2019	Netherlands	Effectiveness sensor monitoring, occupational therapy, cognitive behavioural treatment on daily functioning	Ambulatory	RCT	Orthopaedic, Hip fracture	83 (6.9)	240	79.6	no group differences	Health sensors, non-ehealth intervention	Reduce fear of falling and increase self-confidence.	Admission: Weekly CBT coaching. Discharge: 4 home visits, 4 telephone consultations with sensor monitoring	CG1: weekly CBT coaching. Discharge: 4 home visits, 4 telephone consultations no sensors CG2: care as usual	Patient-reported daily functioning (COPM-p) 6m. IG vs CG1 vs CG2 Mean difference (95% CI)	IG vs CG1: 0.53 (-0.11-1.17) IG vs CG2: 1.17 (0.47–1.87) CG1 vs CG2: 0.64 (-0.07-1.34)	0.103 0.001 0.077	performance satisfaction in daily functioning (COPM-S) 6m. IG vs CG1 vs CG2 Mean difference (95% CI)	IG vs CG1: 0.40 (-0.11-0.92) IG vs CG2: 0.94 (0.37–1.52) CG1 vs CG2: 0.55 (0.00–1.08)	0.126 0.001 0.047	Activities (1), participation (1)
Oesch, P., Kool, J., Fernandez-Luque, L., Brox, E., Evertsen, G., Civit, A., Hilfiker, R. and Bachmann, S.	2017	Switzerland	Effectiveness exergames vs leaflets on self-regulated exercises	GR	RCT	multiple diagnoses, musculoskeletal, internal medicine	74 (67-79)	54	0.45	no group differences	Exergames	Improve balance, strength and mobility, therapy dose	30 min/ session twice per day	Equal dose. Therapist instructed self-regulated Individual exercises. Exercised most of the time with other patients.	Adherence (duration self-regulated training). 10 days. CG vs IG Time and Effect size (95%CI)	54 min vs 28 min 0.88 (0.32–1.44)	0.007	Motivation, enjoyment (5 Likert scale), balance (accelerometer) 10 days. IG vs CG Effect size (95% CI)	Enjoyment 0.88 (0.32 – 1.44) Motivation 0.59 (0.05–1.14) Balance: –0.036 ( –0.128 to 0.057) vs 0.039 (–0.014 to 0.092),	0.001 0.046 0.16	Activities (1), personal factors (3)
Peel, N.M., Paul, S.K., Cameron, I.D., Crotty, M., Kurrle, S.E. and Gray, L.C.	2016	Australia	Effectiveness of Accelerometer on promoting physical activity	GR	RCT	multiple diagnoses, fracture, infection, neurological, cardio-pulmonary	81 (8)	270	0.58	no group differences	Health sensors	Improve walking times, PA	Therapist provided daily feedback on data, walking time and set new targets No info regarding additional therapy	Use of accelerometers without goals.	Walking time per day (minutes, in-therapy and non-therapy) Discharge. IG vs CG. Mean (95% CI)	In therapy 24.6 (21.7, 27.4) vs 17.3 (14.4, 20.3) non therapy 4.4 (4.0, 4.9) vs 3.7 (3.2, 4.1)	0.001 0.021	SPPB, Activities of Daily Living Scale, EQ-5D, length of monitoring period, discharge higher level care, readmissions Discharge. IG vs CG. Change (95% CI),IQR, n	SPBB 1.76 (1.33, 2.20) vs 1.64 (1.21, 2.07) ADLS -5.59 (-6.42, -4.76) vs -4.69 (-5.50, -3.88) EQ-5d 8 (1.2) vs 8 (1.2) Length of monitoring 15 vs 14 Discharge 22 vs 19 Readmissions 8 vs 11	0.69 0.13 1.00 0.20 0.63 0.46	Activities (3), participation (1), external factors (2)
Laver, K., George, S., Ratcliffe, J., Quinn, S., Whitehead, C., Davies, O. and Crotty, M.	2012	Australia	Feasibility of exergame vs. conventional therapy	Hospital, rehab unit	RCT	multiple diagnoses, falls, fracture, medical, surgical, pain, social	84.9 (4.5)	44	0.8	CG received more interventions (6 vs 8)	Exergames	Improve balance, strength, developing aerobic capacity	25 min/session a day. 5 days/week for duration of stay.	Equal dose. 25 min/session a day. 5 days/week for duration of stay.	Functional mobility (TUG) Discharge. IG vs CG Difference (95% CI)	−1.26 (−2.50,−0.13)	0.048	MBBS, SPPB, TIADL, FIM, ABC, EQ5D Discharge. IG vs CG multivariable mixed model regression, Difference between groups per session (95% CI)	MBBS 0.59 (0.02, 1.16) SPPB 0.01 (−0.21, 0.22) TIADL −2.62 (−12.12, 6.87) FIM −0.65 (−1.44, 0.14) ABC 0.82 (−0.42, 2.06) EQ-5D 0.01 (−0.01, 0.04)	0.042 0.949 0.586 0.105 0.197 0.227	Body functions (1), activities (5), participation (1)
van den Berg, M., Sherrington, C., Killington, M., Smith, S., Bongers, B., Hassett, L. and Crotty, M.	2015	Australia	Effectiveness, feasibility and safety exergames vs usual care on mobility	Hospital, rehab unit	RCT	multiple diagnoses, fall, medical decline, fracture, stroke, orthopaedic, cardiac, pulmonary	80 (12)	58	0.62	no group differences	Exergames, health sensors	Improve mobility outcomes	1h/session 5 days a week. In addition to usual rehab care	Usual rehab care: management by physiotherapists, occupational therapists,, speech pathologists, social workers and nutritionists,	Mobility task performance (SPPB-sub score and SPBB overall score). 2w IG vs CG Mean difference (95% CI)	SPPB-sub score: 0.1 (–0.2 to 0.3) SPBB overall: 0.2 (–0.9 to1.2)		AMPAC Basic Mobility, AMPAC Daily Activity MRBT, TST, RMI,RNLI FES, EQ-VAS,EQ-5D SUS 2w an 12w IG vs CG Mean difference (95% CI), mean	AMPAC Basic Mobility 0 (-4, 3) 12w 3 (-3, 8) AMPAC Daily Activity 1 (-4, 5) 12w 0 (-5, 6) MRBT 38 (6, 69) TST 2.1 (–0.1, 4.2) RMI 0.6(–1.0, 2.2) 12w 0.3 (–1.4, 1.9) RNLI 0 (–4 to 4) 12w 3 (–1 to 8) FES –0.9 (–4.7, 3.0) 12w –1.2 (–6.3, 3.8) EQ-5D 0.0 (-0.01, 0.1) 12w 0.1 (-0.1, 0.2) EQ-VAS 10 (–1, 21) 12w 9 (–3, 20) SUS: 62 ±21		Activities (5), participation (3)
Bernocchi, P., Giordano, A., Pintavalle, G., Galli, T., Ballini, Spoglia E., Baratti, D. and Scalvini, S.	2018	Italy	Feasibility and efficacy telerehabilitation to prevent falls	Ambulatory	RCT	multiple diagnoses, cardiac, neurologic, respiratory	79 (6.5)	146	0.84	no group differences	Video communication, non-ehealth intervention	Preventing falls	Weekly calls by nurse. Videoconference 2/month by therapist. Fall prevention program by therapist.	Usual care. Treatment of falls. No systematically address risk behaviour. Recommended exercises at discharge	Falls (n falls) 6 months	IG: 29. vs CG: 56	<0.001	TFF , ADL, BI, BBS, TUG, FES, EQ-5D, EQ-VAS. 6m. IG vs CG Mean scores	TFF IG: 152 vs. CG: 134 days ADL IG: 4.9 vs. CG: 4.5 BI IG 84.6 vs. CG 76.2 BBS IG: 38.5 vs. CG 32.8 TUG IG: 2.5 vs. CG 2.8 FES IG: 22.5 vs. CG: 23.5 EQ-5D IG:0.42 vs. CG: 0.18 EQ-VAS IG:63.8 vs. CG: 53.5	0.01 0.5914 <0.001 <0.001 <0.001 0.040 0.258. <0.001	Activities (7), participation (2)
Barnason, S., Zimmerman, L., Schulz, P. and Tu, C.	2009	U.S.	Effectiveness telerehabilitation improve self-efficacy and management symptoms and functional outcomes	Ambulatory	RCT	Cardiac, coronary artery bypass surgery	71.6(5.1)	55	0.16	no group differences	Video communication, health sensors	Improve self-care management, functional outcomes	Daily during 6 weeks. Subjects responded to assessment queries, were provide with strategies	Usual care	PA (accelerometer activity diary) baseline difference vs 6w,3m,6m. RM ANCOVA	IG: 27.9 kcal/kg/day vs. CG: 26.6 kcal/kg/day. IG: 190.6 min/day vs. CG: 148 min/day.	0.03 <0.05	Physical and psychical function: MOS SF-36 baseline difference vs 6w,3m,6m. RM ANCOVA	increase in physical and role-physical for both groups (not further specified).	NS	Activities (1), participation (1)
Edmans, J., Gladman, J., Hilton, D., Walker, M., Sunderland, A., Cobb, S., Pridmore, T. and Thomas, S.	2009	UK	Effectiveness VR on making hot drink	Hospital, stroke unit	Quantitative non-randomized	Stroke	73	13	0.23	n/m	Virtual reality	Making hot drink	1h/session, every day for 5 days.	Equal dose. 1/h session for 5 days attention control training	Real task performance. study completion Median improvement in assessment scores	No effect between groups		BI Baseline vs study completion (IC and CG combined) Mean score	7.45 vs 10.85	0.01	Activities (2)
Koneva, E.S., Timashkova, G.V., Shapovalenko, T.V. and Lyadov, K.V.	2018	Russia	Effectiveness of Virtual projection, spatial orientation exercises (NM)	n/m	Quantitative non-randomized	Stroke	84 (1.2)	40	0.3	n/m	Virtual reality	Improve physical independence, verbal assistance	total duration 21 days. n/m on dose	Therapeutic exercises and ergotherapy procedures	Severity of stroke (NIHSS) End of study. CG vs IG. No statistical method mentioned	5.2±0.4 vs 6.3±0.5	0.001	BI, RMI, BDI, 6MWT, Ranking scale End of study. CG vs IG. No statistical method mentioned	BI 14.7±0.5 vs 10.3±0.7 RMI 14.7 ±0.6 vs 10.3±0.7 BDI 9.5±5.52 vs 10.3±6.03 6MWT 0.27±0.03 vs 0.14±0.03 Rankin 2.1±0.2 vs 3.05±0.1	0.001 0.001 <0.05 0.006 0.001	Body functions (1), activities (4), participation (1)
Goto, K., Morishita, T., Kamada, S., Saita, K., Fukuda, H., Shiota, E., Sankai, Y. and Inoue, T.	2017	Japan	Feasibility Robotics on improve knee mobility	Hospital	Quantitative non-randomized	Orthopaedic, total knee arthroplasty	74.2 (7.5)	20	0.9	n/m	Robotics	Improve knee mobility	from day 5. Every other day use. In addition to conventional therapy every day	Equal dose. Conventional therapy every day	Extension lag (difference active and passive range knee extension) Baseline vs 10d Mann-Whitney U	IG: 89.4%±15.7 CG: 34.8%±32.1	<0.01 0.016	Pain (VAS) 10 days. IG vs CG Mann-Whitney U	40.7%±23.5 vs. 20.4%±25.8	<0.01	Body functions (2)
Levinger, P., Zeina, D., Teshome, A.K., Skinner, E., Begg, R. and Abbott, J.H.	2016	Italy	Feasibility and development of biofeedback system to assist rehab after TKR	Hospital, rehab unit	Quantitative non-randomized	Orthopaedic, total knee arthroplasty	70	4	0.76	matched 1:3 ratio	Exergames	Improve gait	2 times/week during 6 weeks In addition to conventional therapy	conventional therapy	Physical performance (TUG) Change in 6 weeks. CG vs IG. Mean scores	9.8 vs 9±1.8	NS	Knee-ROM (goniometer), WOMAC, AQoL, Gait (motion analysis) Change in 6 weeks. CG vs IG. Mean scores	Knee- ROM 125 vs110±9 WOMAC 780 vs 347±297.6 AQol: 0.29 vs 0.78±0.2 Gait IG improved more	n/a n/a n/a n/a	Body functions (2), activities (2), participation (1)
Yoshikawa, K., Mutsuzaki, H., Sano, A., Koseki, K., Fukaya, T., Mizukami, M. and Yamazaki, M.	2018	Japan	Effectiveness and compare robotics, lower limb on walking, range of motion and muscle strength	Hospital	Quantitative non-randomized	Orthopaedic, total knee arthroplasty	76 (6.85)	19	0.81	no group differences	Robotics	Improve walking ability, range of motion (ROM), and muscle strength	14 min/sessions. 12-14 sessions in 4 weeks. In addition to 60 -80 min/day conventional physical therapy	Equal dose. 60- 120 min/day physical therapy	Walking ability (SWS, MWS) w2, w4, w8. IG vs CG Mean scores	SWS w2: 0.87 ± 0.19 vs 0.77 ± 0.27 SWS w4 1.20 ± 0.09 vs 0.99 ± 0.26 SWS w8: 1.34 ± 0.11 vs 1.05 ± 0.23 MWS w2: 1.25 ± 0.38 vs 1.01 ± 0.34 MWS w4: 1.61 ± 0.32 vs 1.24 ± 0.23 MWS w8: 1.63 ± 0.09 vs 1.35 ± 0.24	0.366 0.030 0.022 0.137 0.006 0.027	ROM (extension leg) physical function(WOMAC), pain (WOMAC-p) w2, w4, w8. IG vs CG Mean scores	ROM IG: extension leg and pain lower at 2 weeks. Other weeks NS WOMAC- P IG: Muscle strength greater at 8 week . Other weeks NS WOMAC-F: all NS	0.05 0.05	Body functions (3), activities (2)
Chan, T.C., Chan, F., Shea, Y.F., Lin, O.Y., Luk, J.K. and Chan, F.H.	2012	China	Feasibility, acceptability and efficacy of Wii-IVR	Geriatric day hospital	Quantitative non-randomized	Multiple diagnoses, fall, fracture, stroke, Parkinson, back pain	80 (7.1)	90	0.73	Matched historic controls in 1:2 ratio	Exergames	Improve motor recovery	10 min/session. Total of 8 sessions. Ergometer after session In addition to 1.5h of physiotherapy and 1.5h of occupational therapy. Twice per week	1.5h of physiotherapy and 1.5h of occupational therapy. Twice per week	Feasibility (total time, average BS, average %MHR). Acceptability (Likert scale) Discharge Mean scores. BS, %MHR vs arm-ergometer	1941 min of event-free Wii-IVR BS: 7.9±2.3. vs 7.3± 1.5 %MHR: 15.9%±9.9% vs 17.3±13.2 Likert scale: 90% felt that participating in Wii-IVR was similar to arm ergometer	0.11 0.36	FIM Difference in baseline vs discharge Mean scores	8.7±2.5 vs 6.0±3.6	0.04	Activities (1)
Dakin, L. and Peel, N.	2011	Australia	Effectiveness accelerometer (without feedback) on mobility	GR	Quantitative non-randomized	multiple diagnoses	77	34	0.47	no group differences. Groups were matched	Health sensors	Examine effect of wearing accelerometer	IG wore accelerometer daily during admission. No info regarding additional therapy	No accelerometer	Mobility (FIM locomotion, gain and efficiency) Baseline vs discharge Gain: Mean scores. Efficiency: Wilcoxon Signed Ranks Test.	Gain: 2.88±2.12 vs 2.53±2.07 Efficiency: 0.08±0.07 vs 0.01±0.09	0.08 0.33	Length of stay (days) Discharge Median	43 vs. 23	0.14	Activities (1), external factors (1)
Hicks, A., Cimarolli V.R	2016	U.S.	Effectiveness of telehealth on post acute rehab outcomes	GR	Quantitative non-randomized	Cardiac	79 (48-99)	285	54.3%	imbalance: 79 in IG/206 in CG	Health sensors, Health gateways	Improve self-management of chronic conditions	Encouraged to use daily	Usual care	Functional independence change (MDS-ADL) Discharge IG vs CG Regression coefficients	B 0.11 SE B: 0.06.	0.05	Discharge setting Discharge IG vs CG Regression coefficients	Intervention: B 0.47 SE .56 WALD 0.69. Exp 1.60	n/a	Activities (1), external factors (1)
Li, C. T., Hung, G. K., Fong, K. N., Gonzalez, P. C., Wah, S. H. and Tsang, H. W.	2020	Hong Kong	Effectiveness and feasibility home-based occupational telerehabilitation	Ambulatory	RCT	Orthopaedic, Hip fracture	79,3 (9.1)	31	80.6%	Social support: in favour of IG	Mobile app	Improve enhancing functional, motor performance, fall efficacy	Use of app based on rehab goals In addition to 1,5 conventional therapy 2t/week during 3 weeks	Equal dose via paper-and-pencil instructions d	Motor performance (TUG, FRT, muscle strength Pain: VAS) Baseline, 3w, follow-up 3w Mann–Whitney, U-test, Pearson’s chi-square	TUG 3w: 33.8 ± 19.6 vs 39.5 ± 18.0 TUG follow-up: 29.9 ± 22.6 31.8 ± 16.8 FR 3w: 5.2 ± 3.5 vs 5.5 ± 3.4 FR follow-up: 5.8 ± 2.7 vs 5.3 ± 2.6 VAS 3w: 1.8 ± 1.9 vs 1.5 _x0004_ 1.8 VAS follow-up: 1.8 ± 2.1 vs 1.9 ± 2.7 Muscle strength	0.467 0.751 0.550 All NS	ADL, falls (MBI, LADL. MFS, FES), adherence Baseline, 3w, follow-up 3w Mann–Whitney, U-test, Pearson’s chi-square	MBI 3w: 87.8 ± 8.2 vs 84.4 ± 6.8 MBI follow-up: 87.3 ± 8.2q vs 74.6 ± 22.9 LADL 3w: 12.9 ± 5.2 vs 11.75 ± 4.9 LADL follow-up: 15.8 ± 6.9 vs 12.7 ± 5.1 MFS 3w: 58.3 ± 8.8 vs 60.9 ± 9.5 MFS follow-up: 55.3 ± 9.2 vs 60.3 ± 9.6 FES 3w: 64.9 ± 19.3 vs 68.0 ± 15.6 FES follow-up: 69.5 ± 19.4 vs 15.8 ± 6.9 Adherence: 87% vs 86%	0.338 0.626 0.563 0.900	Body functions (2), Activities (5), participation (1)
Karner, S., Stenner, H., Spate, M., Behrens, J. and Krakow, K.	2019	Germany	Effectiveness and acceptance of robotics on visuospatial hemineglect and activities of daily living	Hospital, rehab unit	RCT	Stroke	73,7 (7.33)	39	56.4%	no group differences	Robotics	Examine effects of visuospatial hemineglect, and activities of daily living	30 min/ session 3t/ week during 3 weeks No additional therapy mentioned	Book reading 3t/ week during 3 weeks No additional therapy mentioned	Visuospatial hemineglect (Cancellation test, Line Bisection Test) activities of daily living (SINGER) 2w and follow up after 2 w t-test and Mann–WhitneyU-test	Cancellation test 2w: 15.10 (5.98) vs 13.22 (7.76) Cancellation test follow-up: 16.71(5.95) 1 vs 13.89 (7.44) Line Bisection Test 2w: 11.12 (2.52) vs 11.03 (3.35) Line Bisection Test follow-up: 11.22 (2.83) vs 10.87 (4.05) SINGER subscales 2w: SINGER subscales follow-up:	<0.05 <0.05 >0.05 >0.05 ALL NS (except for cognitive abilities) ALL NS (except for cognitive abilities)	Acceptance	35 positive and 2 negative points	n/a	Body functions (2), activities (1)
Franceschini, M., Mazzoleni, S., Goffredo, M., Pournajaf, S., Galafate, D., Criscuolo, S., Agosti, M. and Posteraro, F.	2020	Italy	Effectiveness robotics on motor recovery at 6 months	Hospital, rehab unit	RCT	Stroke	72 (64.3)	48	45.8%	no group differences	Robotics	Improve motor recovery	30 min/session 5t/week during 6 weeks In addition to conventional therapy	Equal dose. Physical therapy	Motor recovery upper limb (FM-UL) 6 weeks and 6 months. IG vs CG. Mann-Whitney U test	FM-UL 6 w: 43.0 [28.5; 48.0] vs 23.0 [10.3; 44.3] FM-UL 6 M: 45.0 [33.8; 50.0] vs 31.0 [15.5; 39.3]	0.011 0.010	Shoulder and elbow movements (PROM), Spasticity (MAS-S, MAS-E) 6 weeks and 6 months. IG vs CG. Mann-Whitney U test	pROM 6w: 860.0 [775.0; 910.0] vs 810.0 [745.0; 860.0] pROM 6m: 860.0 [805.6; 912.5] vs 767.6 [732.5; 837.5] MAS-S 6w: 1 [.0; 1.3] vs 1.0 [.0; 2.0] MAS-S 6m: 0.9 [.0; 1.3] vs 1.6 [1.0; 2.0] MAS-E 6w: 1.0 [.0; 1.0] vs 1.0 [.0; 2.0] MAS-E 6M: 1.0 [.0; 2.0] vs 1.2 [1.0; 2.0]	0.088 0.003 0.287 0.032 0.534 0.229	Body functions (3)
Takano, E., Ozaki, K., Satoh, K., Kawamura, K., Maltais, M. and Kondo, I.	2020	Japan	Effectiveness robotics + exergame	Hospital, rehab unit	Quantitative non-randomized	Orthopaedic, Hip fracture	81 (6.3)	27	0.89	no group differences	Robotics, exergames	Improve motor recovery	20 min/session 6t/week for 2 weeks In addition to 160 min conventional therapy	Usual care	Balance: TUG, BBS, FRT. SIDE, Baseline vs w2 Paired t test or Wilcoxon signed-rank test	TUG: 21.9 (17.7) vs 17.4 (13.6) BBS: 47 (8.1) vs 50.6 (6.3) FRT: 22.4 (6.2) vs 24.8 (6.7) SIDE: 3.0 (2.0) vs 4.0 (1.0)	<0.001 <0.001 0.005 0.010	FIM, FES-1 Baseline vs w2 Paired t test or Wilcoxon signed-rank test	FIM 112.6 (7.3) vs 113.7 (7.2) FES-1 32 (11.3) vs 31.7 (11.3)	0.002 0.909	Activities (5), participation (1)
Da-Silva, R. H., Moore, S. A., Rodgers, H., Shaw, L., Sutcliffe, L., van Wijck, F. and Price, C. I.	2019	UK	Feasibility, effectiveness accelerometer on impaired arm use	Hospital, stroke unit	RCT	Stroke	71 (63-80)	33	60.6%	no group differences	Health sensors	Improve impaired arm use with the use of vibration alerts	Wearing health-sensor during 4 weeks health-sensor vibrated to remind patients to use arm	Wearing health-sensor during 4 weeks No vibration alert	Arm function (ARAT), arm strength (MI), quality of use arm in daily activities (MAL), Stroke scale (NIHSS), ADL (BI, MR), pain and fatigue (VAS), neglect (SCT), Motor activity Log 4 and 8 weeks Descriptive statistics	ARAT 4w: 57 (29–57) vs 35(15–56) ARAT 8w: 57 (37–57) vs 31 (21–55) MI 4w: 92 (77–100) vs 79 (54–88) MI 8w: 93 (77–100) vs 75 (50–93) MAL 4w: 3.8 (1.9–4.5) vs 1.1 (0.3–2.9) MAL 8w: 3.7 (2.1–4.3) vs 1.2 (0.7–2.9) Pain-VAS 4w: 0 (0–4) vs 1 (0–8) Pain- VAS 8w: 0 (0–5) vs 5 (0–8) Fatigue-VAS 4w: 5 (2–5) vs 5 (5–8) Fatigue-VAS 8w: 5 (2–5) vs 7 (5–8) NIHSS 4w: 2 (1–4) vs 4 (1–5) NIHSS: 8w: 1 (1–3) vs 3 …	n/a n/a n/a n/a n/a n/a n/a	Adherence (number of days wristband worn) 4 and 8 weeks Descriptive statistics	367 vs 710	n/a	Body functions (5), activities (3), participation (1)
%MHR: percentage maximal heart rate reserve, 10m: n steps over 10m, 6MWT: 6-min walking test , ABC: Activity specific Balance Confidence, AC-PAC: Acute Care Post-Acute Care, ADL: Activities of Daily Living scale,, ARAT: Action research arm test, AQol: Assessment of Quality of Life, AS: Ashworth Scale, B&B: Box and Block test, BBI: Berg Balance scale , BBS: Berg balance scale , BBT: Box and Block …

## Sheet: no CG
Authors	Year	Country	Goal study	Setting	Design	Diagnose	Age (SD)	N	Female %	Intervention	Goal	Usage	Primary outcome measures, data point, statistical method	Primary outcome results	P	Secondary outcome measures,data point, statistical method	Secondary outcome results	P2
Bernocchi, P., Vanoglio, F., Baratti, D., Morini, R., Rocchi, S., Luisa, A. and Scalvini, S.	2016	Italy	Feasibility home based tele surveillance and rehab program to optimize recovery	Ambulatory	Quantitative non-randomized	Stroke	71 (11)	15	0.47	Video communication, health sensors	Optimize recovery by reducing dependency	Weekly calls by nurse. Weekly (at least) videoconference with Physiotherapist.	Feasibility (n completed, n sessions) Discharge	23/26 completed program. 3 sessions/week performed by 31%, two sessions 54%	n/a	Tinetti scale, BBI, MI, NHPT, 6MWT, MBI Baseline vs. 3 months	Tinetti scale 5 vs 7.5 BBS 38.5 vs 45.5 MI 64.3 vs 82 NHPT 50 vs 30.5 6MWT 155 vs 210 MBI 60 vs 85	all NS
Doornebosch, A.J., Cools, H.J.M., Slee-Turkenburg, M.E.C., van Elk, M.G. and Schoone-Harmsen, M.	2007	Netherlands	Attitudes of patients and therapist of ACRE2	GR	Quantitative non-randomized	Stroke	72 (53-94)	10	0.8	Robotics	Improving arm function	20 min/session. 8 sessions total in addition to normal therapy	Patients experience Beginning and end of total sessions	Patients experienced no pain, intervention was not overly complex. Sessions were pleasant and sufficient in length.	n/a	FM-ue Beginning and end of total sessions	8 patients improved in Fugl-Meyer	n/m
Gandolfi, M., Geroin, C., Tomelleri, C., Maddalena, I., Kirilova, Dimitrova E., Picelli, A., Smania, N. and Waldner, A.	2017	Italy	Feasibility Robotics on lower limb function and muscle activation	Hospital, rehab unit	Quantitative non-randomized	Stroke	74	2	1	Robotics	Improve lower limb function	20 min/session. 5 days/week. 10 sessions total In addition to rehab program 5 days/week	Feasibility (self report questionnaire Likert Scale, compliance, physiotherapist time to set device) End of study	Questionnaire: Training was tolerated and enjoyable. No pain, discomfort or adverse effects Compliance: both patients completed training. Average number of session: 9.5±0.70. Average training duration all sessions: 190±14.14 min. Time to set device: 10.05± minutes	n/a	MI-leg sub score, AS,MRC Baseline vs end of study Mean scores	MI: P1: 42 vs 52. P2: 37 vs 52. AS: P1: hip 1, knee 1, foot 1 vs hip 1 knee 0, foot 1 MRC: minor improvement	n/m
Hesse, S., Waldner, A. and Tomelleri, C.	2010	Germany	Feasibility robotics on for stair climbing	n/m	Quantitative non-randomized	Stroke	72	1	0	Robotics	Improve stair climbing	25-30 min/session. Every workday for 5 weeks. 25 sessions total. In addition to regular physio- and occupation therapy	Functional (FAC, RMI, BI) w5 vs w10 Scores	FAC 1 vs 4, RMI 3 vs 7 MI 22 vs 59, BI 25 vs 65	n/a n/a n/a n/a	n/a	n/a	n/a
Sampson, M., Shau, Y.W. and King, M.J.	2012	New Zealand	Feasibility robotics + VR on body functions and motivation	Rehabilitation center	Quantitative non-randomized	Stroke	76	1	1	Robotics, virtual reality	Improve functional recovery	45 min/session. 4 times/week during 6 weeks In addition to conventional physio- or occupational therapy	Upper limb functions (FM-ue). Baseline vs w7 Scores	FM-ue: 16 vs 21	n/a	Isometric strength, Intrinsic Motivation Inventory (IMI) Baseline vs w7 Scores	Isometric strength of: improvement in some joint movements IMI: 213 (highly motivated)	n/a
Schwickert, L., Klenk, J., Stahler, A., Becker, C. and Lindemann, U.	2011	Germany	Feasibility, safety, effectiveness robotics +VR + exergame	GR	Quantitative non-randomized	Orthopaedic, humeral fracture	79.5	8	0.5	Robotics, virtual reality	Improve arm motor function, range of motion, grip strength	30-45 min/session. 2-3/week for 2-4 weeks. In addition to conventional physio- or occupational therapy	Adherence (Telehealth care Satisfaction Questionnaire-Wearable Technology) End of study	Excellent motivation and system confidence in all patients (median 91 of 100)	n/a	WMFT-FA, WMFT-QOM, grip strength (kg),DASH-score, EQ-5D Baseline vs end of study Median scores	WMFT-FA, 3.8 vs 4.4 WMFT-QOM 3.4 vs 4.0 Grip strength 14.8 vs 17.7 DASH score 47.4 vs 34.1 EQ-5D 0.583 vs 0950	0.03 0.02 0.06 0.01 0.06
Marschollek, M., Becker, M., Bauer, J.M., Bente, P., Dasenbrock, L., Elbers, K., Hein, A., Kolb, G., Kunemund, H., Lammel-Polchau, C., Meis, M., Meyer Zu, Schwabedissen H., Remmers, H., Schulze, M., Steen, E.E., Thoben, W., Wang, J., Wolf, K.H. and Haux, R.	2014	Germany	Feasibility, acceptability on sensor system at home	Ambulatory	Quantitative non-randomized	Orthopaedic, fracture	83.5(71-90)	14	1	Health sensors	Monitor ADL during transition from GR to Home	sensors in living areas for monitoring ADL	Technical feasibility (mean installation time, downtimes) End of study	Mean installation time: 79.2 days Downtime: 5 days	n/a	Sensor acceptance (experiences, fears concerning data security, perceived risks) End of study	Technology acceptance was rated very high	n/a
Tousignant, M., Boissy, P., Corriveau, H. and Moffet, H.	2006	Canada	Feasibility, effectiveness, acceptance of telerehabilitation	Ambulatory	Quantitative non-randomized	Multiple diagnoses. Amputation, stroke, hip and knee replacement	70.75	4	0.5	Video communication	Improve functional autonomy at home	1h/session. 3t/week for 4 weeks	Functional autonomy (SMAF). Baseline vs 4w. Per diagnose. % improvement	All improved functional autonomy (44% to 91%)	n/m	BBS, TUG, lower-body strength (‘30-s chair-stand), Health professional satisfaction (survey) Baseline vs 4w. Per diagnose. % improvement	BBS all improved (15% to 60%) TUG all improved 9% to 67%) lower body strength: all improved (18% to 125%) Health professional satisfaction: 70% was satisfied	n/m n/m n/m
Cimarolli, V.R., Reinhardt, J.P., Minahan, J., Burack, O., Thomas, C. and Melly, R.	2017	U.S.	Feasibility of exergame in post-acute care rehab	SNF	Quantitative non-randomized	Multiple diagnoses, orthopaedic, cardiac, other	76 (10.71)	237	0.59	Exergames	Encourage fun and interactive physical activity.	Recommended: 2 sessions/week for 15 minutes. In addition to physical and occupation therapy	Feasibility (Time spent, predictors of intense use). Discharge	Time spent:1-460 min. Higher LOS and lower age is predictor for usage	<0.05	Acceptability (PACES). Efficacy (30-day Rehospitalization Rates) Discharge Mean score, %	PACES: 34.56 (acceptability of technology was high among patients) Rehospitalization rate: 8% (national average: 20%)	n/a
Peel, N.M., Russell, T.G. and Gray, L.C.	2011	Australia	Feasibility telerehabilitation	Ambulatory	Quantitative non-randomized	Multiple diagnoses	n/a	n/a	n/a	Video communication	Remote measurement of physical, functional performance.	All communication conducted trough intervention	n/a	No patients included due to hearing and/or vision impairment, client/carer anxiety, lack of space home, cognitive impairment.	n/a	n/a	n/a	n/a
White, J., Janssen, H., Jordan, L. and Pollack, M.	2015	Australia	Acceptability use of tablets	Rehabilitation center and ambulatory	Qualitative	Stroke	73 (53-83)	12	0.33	Mobile apps	Encourage engagement in therapeutic activities.	Therapist installed apps addressing speech/language. Patients were encouraged to explore iPad	Experiences of and feelings towards use iPad	Use in iPad became easier. iPad increased stimulation. Very helpful tool	n/a	n/a	n/a	n/a
Ling, Y., Ter Meer, L.P., Yumak, Z. and Veltkamp, R.C.	2017	Netherlands	Insight in therapist and patients ideas on exergames	GR	Mixed methods	Orthopaedic, hip fracture	74 (8)	7	0.71	Exergames	Improve balance, muscular strength, endurance	30 min/sessions	Usability (survey for therapist and patients, gaming experience) End of study	75% enjoyed the 5/6 exergames. Therapist found it a useful tool	n/a	Technology acceptability (Technology Acceptance Model) End of study	All found games useful and easy to use	n/a
Backman, C., Harley, A., Kuziemsky, C., Mercer, J. and Peyton, L.	2020	Canada	Develop app, testing usability and feasiblity	GR	Mixed methods	Orthopaedic	81 (67-96)	30	0.63	Mobile apps	Manage personalized needs during transition	Providing access to discharge records and information	Usability (interviews and focus groups)	Patients: was essential to help manage personalized needs during their transition form hospital to home Clinicians: experienced challenges with everyday use such as an increase in workload , and needed a change in practice in order to be truly embedded into practice	n/a	n/a	n/a	n/a
%MHR: percentage maximal heart rate reserve, 10m: n steps over 10m, 6MWT: 6-min walking test , ABC: Activity specific Balance Confidence), AC-PAC: Acute Care Post-Acute Care, ADL: Activities of Daily Living scale, AQol: Assessment of Quality of Life, AS: Ashworth Scale, B&B: Box and Block test, BBI: Berg Balance scale , BBS: Berg balance scale , BBT: Box and Block test, BDI-ii: The Beck Depressio…
